# Supplementary material for: Epigenetically controlled endothelial promyelocytic leukemia drives liver inflammation and fibrosis
Source: J Clin Invest. 2026 Mar 17;136(11):e196730. doi: 10.1172/JCI196730 (PMC13221223; doi:10.1172/JCI196730)
Supplement: Supporting data values [file jci-136-196730-s117.xlsx]

## Sheet: Figure 1
Figure 1D								Figure 1E			Figure 1F						Figure 1G					Figure 1H				Figure 1I			Figure 1J			Figure 1L
No. of macrophages								CD68 (%Area)			CCL2 mRNA level						Vehicle	1.07237	0.955837	0.975598		Brd4 mRNA level				Fibrotic score	%BRD4+LSEC		%BRD4+ LSEC			hLSEC BRD4
Time (minute)	WT-Olive oil			WT-CCl4				Healthy	Cirrhotic		Vehicle	IFNγ	LPS	TGFβ	TNFα		TNFα	13.3477	12.8978	11.4746			olive oil	CCl4		0	6		Olive oil	CCl4		Vehicle	TNFα
0	5	3	6	23	17	21		0.18	1.95		1	5.00473	1.27941	1.41254	17.733		Epigenetic reader domain	0.676536	0.929851	1.40966		LSEC	1	2.02043		0	5.7		4.2	32.8		1	5.3162
10	5	3	5	21	20	24		0.24	2.16		1	2.85743	1.09167	0.898696	14.0227		Epigenetic reader domain	4.28801	0.958327	0.709321			1	1.49883		0	4.3		3.7	22.5		1	7.22129
20	6	5	5	21	22	26		0.36	3.28		1	3.37604	1.26236	1.04881	16.3321		Epigenetic reader domain	13.4701	16.1509	14.7617			1	1.55998		0	8.2		5.8	16.4		1	5.91696
30	7	5	3	19	24	27		0.2	1.65								Epigenetic reader domain	0.699538	0.908457	0.760619						0	11.4		3.5	24
40	6	5	3	18	22	27		0.45	2.68								Epigenetic reader domain	0.647819	0.834976	1.00341		Macrophage	1	1.55994		0	6.5
50	7	4	4	18	26	29		0.56	0.94								Epigenetic reader domain	1.00641	1.98531	1.09968			1	1.38097		1	10.5		%BRD4+ LSEC
60	7	6	5	20	26	26											Epigenetic reader domain	15.7025	20.0561	13.4978			1	1.30677		1	12		Chow	DDC
								MPO (%Area)									Epigenetic reader domain	2.5944	2.33193	3.0632						1.5	10.3		6.1	42.6		mLSEC BRD4
No. of neutrophils								Healthy	Cirrhotic								Epigenetic reader domain	11.2323	12.1625	10.8396		HSC	1	0.657223		1	15.2		5.3	38.8		Vehicle	TNFα
Time (minute)	WT-Olive oil			WT-CCl4				0.05	1.76								Epigenetic reader domain	2.41609	2.14106	3.0588			1	0.792372		1.5	18.1		11.4	46.9		1	1.59047
0	2	3	3	8	10	12		0.1	0.55								Epigenetic reader domain	2.42496	2.73574	2.10672			1	0.846665		1	13		3.8	31.4		1	2.38077
10	2	3	4	7	11	10		0.12	0.64								Epigenetic reader domain	15.9158	18.7396	16.7686						2.5	15					1	1.67053
20	3	3	4	6	13	9		0.08	0.84								Epigenetic reader domain	1.95459	1.39899	1.28662		Hepatocyte	1	1.33589		2.5	14.8
30	3	2	3	11	14	11		0.32	0.48								Epigenetic reader domain	0.308814	0.364286	0.392592			1	1.33589		2	13.1
40	3	4	2	10	12	14		0.24	1.22								Epigenetic reader domain	4.37005	4.00409	7.51881			1	0.983992		2.5	17.2
50	3	4	5	10	11	13											Epigenetic reader domain	5.05723	4.17863	4.23763						2	23.8
60	3	3	5	12	13	15											Epigenetic reader domain	6.55917	3.11728	6.87956						2	16.8
																	Epigenetic reader domain	1.37004	0.691616	0.175956						3	15.7
																	Epigenetic reader domain	0.424084	0.178055	1.27725						3.5	22.9
																	Epigenetic reader domain	4.72344	7.66848	5.15169						3.5	20.6
																	Epigenetic reader domain	0.521277	0.520034	0.784464						3	25.5
																	Epigenetic reader domain	0.139495	0.118061	0.209108						3	23.6
																	HDAC	2.5436	1.57165	2.37959						3.5	17
																	HDAC	6.40144	6.22108	6.10835						4	24.8
																	HDAC	0.977736	1.41417	1.40896						4	22.1
																	HDAC	4.99481	1.95096	3.28643						4	28.9
																	HDAC	8.44137	7.41596	8.48633						3.5	21.2
																	HDAC	10.9219	5.10617	9.40397						4	11.4
																	HDAC	1.89434	1.77367	1.57774						4	16.3
																	HDAC	10.4031	13.7423	15.898						4	20.8
																	HDAC	11.2285	12.646	9.1214
																	HDAC	1.45527	1.35593	1.24526
																	HDAC	1.47623	1.35953	1.45068
																	HDAC	10.4638	8.82338	7.19859
																	HDAC	2.67513	4.39524	4.90359
																	HDAC	1.72319	1.68347	1.73065
																	HDAC	8.41739	8.96043	8.79399
																	HDAC	11.5441	11.5147	12.0808
																	HDAC	13.3145	12.1524	13.685
																	HDAC	20.0361	23.0683	5.24908
																	HDAC	14.0534	13.3715	12.6654
																	HDAC	14.9484	12.4013	11.1253
																	HDAC	12.9911	14.6596	14.5442
																	HDAC	14.7748	21.3788	20.4726
																	HDAC	10.0872	14.0251	16.3465
																	HDAC	18.9839	15.0497	19.0401
																	HDAC	19.195	8.73617	12.9837
																	HDAC	5.86976	3.38595	4.97925
																	HDAC	11.8267	15.9562	14.2142
																	HDAC	9.07837	11.0824	8.69002
																	HDAC	1.54008	1.2289	1.45458
																	HDAC	10.2645	8.72459	4.43881
																	HDAC	13.5156	9.00339	7.425
																	HDAC	5.82542	3.30531	9.56154
																	HDAC	5.54051	9.50714	6.57589
																	HDAC	1.46909	1.20294	6.82241
																	HDAC	14.2878	8.56873	9.86071
																	HDAC	1.54571	0.439199	1.02577
																	HDAC	9.28162	4.33384	5.89769
																	HDAC	6.40809	7.38746	6.93149
																	HDAC	2.13268	2.40127	2.79904
																	HDAC	1.20081	1.71491	1.85549
																	HDAC	8.73425	16.2952	13.1086
																	HDAC	8.19273	9.04801	8.7262
																	HDAC	4.21788	3.72825	5.18865
																	HDAC	6.31303	13.7556	16.0577
																	HDAC	14.6279	10.8647	11.6414
																	Histone Acetyltransferase	3.09093	3.98055	3.94907
																	Histone Acetyltransferase	3.05182	3.97116	3.27297
																	Histone Acetyltransferase	3.50624	7.12007	11.1032
																	Histone Acetyltransferase	11.3356	3.35412	9.80612
																	Histone Acetyltransferase	6.1323	7.68108	7.51862
																	Histone Methyltransferase	9.87752	9.02387	11.5603
																	Histone Methyltransferase	13.1891	14.9499	13.0044
																	Histone Methyltransferase	9.83994	11.6365	11.9882
																	Histone Methyltransferase	12.3923	15.0455	14.2152
																	Histone Methyltransferase	11.1458	12.0948	11.4468
																	Histone Methyltransferase	13.9285	7.10127	10.5424
																	Histone Methyltransferase	17.4559	17.0463	16.8991
																	Histone Methyltransferase	13.9058	13.9045	10.3677
																	Histone Methyltransferase	20.2566	24.7899	20.4861
																	Histone Methyltransferase	19.8216	11.3853	19.3303
																	Histone Methyltransferase	20.5768	25.7979	11.7515
																	Histone Methyltransferase	6.38096	7.64807	8.99242
																	Histone Methyltransferase	6.81852	12.7518	6.5259
																	Histone Methyltransferase	3.39969	4.01666	8.93378
																	Histone Methyltransferase	9.60653	7.26317	9.68285
																	Histone Methyltransferase	5.97927	5.70533	5.98089
																	Histone Methyltransferase	4.6516	6.20088	10.3004
																	Histone Methyltransferase	14.7665	9.28532	10.9227
																	Histone Methyltransferase	6.1704	18.3536	8.70921
																	Histone Methyltransferase	21.7972	15.5046	17.2278
																	Histone Methyltransferase	10.7837	7.66642	12.3714
																	Histone Methyltransferase	17.6298	13.7448	15.4689
																	Histone Methyltransferase	13.3383	10.864	14.4389
																	Histone Methyltransferase	15.532	12.2384	16.3708
																	Histone Methyltransferase	8.05088	15.9325	15.7579
																	Histone Methyltransferase	19.3385	18.3834	20.9787
																	Histone Methyltransferase	35.5651	29.9838	25.7394
																	Histone Methyltransferase	11.9816	20.7664	29.8883
																	Histone Methyltransferase	17.4627	12.5072	21.4464
																	Histone Methyltransferase	15.7127	12.9929	12.0802
																	Histone Methyltransferase	4.47587	7.01207	3.25349
																	Histone Methyltransferase	9.25215	9.16043	9.99888
																	Histone Methyltransferase	14.9771	22.2102	26.8194
																	Histone Methyltransferase	16.1069	15.3895	12.8406
																	Histone Methyltransferase	1.24369	3.01402	4.06659
																	Histone Methyltransferase	8.62439	6.90917	8.3981
																	Histone Methyltransferase	8.29806	8.6226	7.71406
																	Histone Methyltransferase	14.7524	15.2716	9.86184
																	Histone Methyltransferase	2.77858	1.91178	3.13731
																	Histone Demethylase	17.7438	16.8306	18.211
																	Histone Demethylase	4.67806	4.46731	3.99968
																	Histone Demethylase	6.036	6.11546	5.01205
																	Histone Demethylase	19.0069	8.40848	11.4396
																	Histone Demethylase	10.3535	9.46367	11.7929
																	Histone Demethylase	7.28752	6.00359	5.47464
																	Histone Demethylase	17.0779	20.5624	18.8137
																	Histone Demethylase	12.3289	6.45071	3.58236
																	Histone Demethylase	14.4281	16.604	16.5089
																	Histone Demethylase	23.7717	14.8778	22.8135
																	Histone Demethylase	13.055	8.3662	13.4723
																	Histone Demethylase	4.25943	4.72046	6.43853
																	Histone Demethylase	6.18268	15.0415	6.52285
																	Histone Demethylase	8.5153	30.4041	12.1464
																	Sirtuin	7.74531	8.15413	8.29549
																	Sirtuin	8.10799	10.0096	9.66388
																	Sirtuin	7.41722	9.5789	11.2181
																	Sirtuin	1.15117	1.11012	1.31637
																	Sirtuin	4.53842	3.54613	4.68099
																	Sirtuin	12.491	13.5346	15.7068
																	Sirtuin	2.96104	5.5326	4.7584
																	Sirtuin	14.9066	16.8967	15.7836
																	Sirtuin	14.0361	18.6277	19.337
																	Sirtuin	5.13113	9.45316	9.51742
																	Sirtuin	3.48089	11.4923	12.873
																	Sirtuin	7.70623	5.43894	4.77266
																	Sirtuin	1.6141	1.89519	1.75794
																	Sirtuin	6.22372	3.64847	4.17874
																	Sirtuin	4.40423	6.48755	7.32308
																	Sirtuin	4.76471	8.88098	11.2709
																	Sirtuin	12.7142	4.34111	2.48248
																	Sirtuin	17.8966	12.9905	12.737
																	NFkB	4.20175	4.96659	4.85369
																	NFkB	1.69437	1.41906	0.925127
																	Nrf2	0.830717	0.789457	0.606108
																	Nrf2	5.35698	4.84609	5.18683
																	Autophagy	4.29133	2.53417	2.52131
																	Autophagy	11.0097	9.08018	8.6765
																	Autophagy	8.36926	8.5946	9.54894
																	p53	17.8426	10.8214	13.3236
																	p53	9.68719	6.19265	11.5403

## Sheet: Figure 2
Figure 2F			Figure 2G			Figure 2H				Figure 2I				Figure 2K										Figure 2M
PML expression in LSEC (%LSEC)			PML expression in mLSEC (mean intensity per cell)			PML western blot				PML expression in hLSEC (%Area)				PML mRNA level in hLSEC										Pml mRNA level in mLSEC
Healthy	Cirrhotic		Olive oil	CCl4		Vehicle	TNFα	iBET151		Vehicle	TNFα	iBET151		non-targeting	sg1_1	sg1_2	sg2_1	sg2_2	sg3_1	sg3_2	sg4_1	sg4_2		non-targeting	sg1_1	sg1_2	sg1_3	sg2_1	sg2_2
8.9	38.9		9.18	16.82		1	1.7381	1.59524		0.03	1.56	0.62		1	0.47821	0.35058	0.44433	0.54017	0.98328	1.45418	0.94405	0.92879		1	0.625297	0.76928	0.452573	0.71191	0.145432
12.1	25.4		12.92	19.63		1	1.43478	0.934783		0.06	1.19	0.34		1	0.48883	0.323	0.29531	0.20107	0.21016	0.18166	0.28734	0.24928		1	0.618536	1.14514	0.797274	0.728979	0.423291
4.2	37.8		6.16	22.29		1	2.31034	0.724138		0.02	1.53	1.12		1	1.04186	0.52036	0.49164	0.4829	0.56595	0.87792	0.64174	0.83232		1	0.487296	0.443765	0.481767	0.196327	0.299884
3.6	45.9					1	2.1143	1.50165
7.2	34.2
5.8	35					p-p65 western blot
						Vehicle	TNFα	iBET151
PML expression in LSEC (%LSEC)						1	3.35294	1.88235
Olive oil	CCl4					1	2.72287	1.08111
11.8	42.8					1	1.75183	1.75177
10.5	26.3					1	1.89193	0.900926
9.4	30.5
5.6	23.6

## Sheet: Figure 3
Figure 3A				Figure 3C
Distance_(pixels)	PML	BRD4		BRD4 mRNA level
0	1	0		Vector	BRD4OE
1	0.0681	2.4453		1	2.10844
2	0	6.2066		1	1.48081
3	0	5.3409		1	1.97517
4	0	0
5	0	4.6048		PML mRNA level
6	0	12.8977		Vector	PMLOE
7	0.0471	10.1714		1	1.46002
8	0	1.231		1	1.19509
9	0	23.936		1	1.43526
10	0.9153	18.3968
11	0.3429	2.7918
12	0	13.6638
13	0.334	10.1227
14	0.0157	0.7124
15	0.1066	0.5935
16	1.0866	7.4667
17	0.912	2.0801
18	1.2273	1.0866
19	2.3376	3.4553
20	6.5517	1.0063
21	18.0213	5.8086
22	4.1666	5.6566
23	10.8981	3.8927
24	13.8214	0.423
25	18.731	5.1371
26	16.5704	9.8376
27	11.6172	9.1102
28	18.6359	13.4993
29	15.9459	2.4802
30	19.6769	4.826
31	9.48	5.3934
32	30.8188	1.8521
33	26.9008	3.2808
34	33.9504	3.3496
35	36.0586	4.0525
36	43.3094	7.4414
37	29.8668	28.9353
38	53.8741	29.9877
39	49.5298	40.2938
40	54.2546	37.2931
41	67.6088	34.168
42	72.9458	47.4838
43	75.3697	58.6049
44	72.9641	60.2368
45	59.0672	46.7248
46	63.5953	54.3354
47	70.5065	36.646
48	65.702	48.1831
49	74.0127	52.7004
50	70.5007	34.4209
51	43.9269	34.2131
52	54.5261	52.6494
53	75.1036	17.0292
54	52.8308	25.5908
55	34.1252	42.6355
56	38.7876	34.8299
57	66.0674	44.3915
58	43.909	23.5747
59	37.697	15.335
60	26.5419	20.3227
61	35.2334	32.7548
62	49.7263	15.9128
63	45.6126	19.2285
64	21.4433	12.8503
65	16.6092	10.8791
66	13.7724	8.4158
67	2.2274	1.4409
68	5.7471	3.0454
69	8.7222	3.7844
70	5.4233	6.5691
71	0.5583	5.9549
72	1.3424	18.7958
73	7.5594	6.2801
74	5.2879	19.3556
75	1.8168	21.9348
76	0.044	8.6997
77	1.2313	2.1627
78	0.8812	2.55
79	0.1072	14.5087
80	8.3549	3.9511
81	2.6562	2.4386
82	4.5958	21.0869
83	3.708	20.7277
84	1.906	11.9742
85	2.8825	20.0368
86	1.7358	18.0332
87	7.795	2.6177
88	0.8021	0.7355
89	0	5.4389
90	0	4.3769
91	1.5133	3.3382
92	0.3281	6.2915
93	0.7384	8.1633
94	0.0559	4.7875
95	0.5816	3.6933
96	1.5062	9.795
97	8.4496	7.3543
98	2.5971	5.8678
99	2.7784	10.6606
100	2.0844	0.0197
101	1.5612	8.5097
102	3.1922	3.848
103	2.0812	12.3454
104	1.7504	11.5124
105	0.8717	6.4692
106	0	6.0346
107	0	0.4151
108	0.3418	0
109	0.3443	0
110	1.4383	0.6332
111	1.5752	3.0553
112	4.094	2.813
113	3.5432	4.0404
114	0.8591	0.9509
115	0.0101	8.438
116	0	1.6247
117	0	0
118	1.8513	1.845
119	2.8677	4.7072
120	4.6426	9.7365
121	1.1995	5.8389
122	0	3.9207
123	0	0.1258
124	0.2256	7.8774
125	0	6.6959
126	0	2.3873
127	0.2637	1.3184
128	1.7184	0.494
129	8.8509	3.7043
130	0.7334	0.4176
131	0.4475	1.0833
132	0.3009	4.0029
133	1.0179	6.4118
134	1.7655	7.6989
135	2.92	7.8025
136	0.9875	5.0025
137	0.0914	0.0936
138	0	0
139	0	0.9383
140	0	0
141	0.0112	1.8773
142	0	18.9275
143	0.1259	16.0382
144	0.3654	16.051
145	0.0041	4.248
146	0.1335	6.386
147	0.0168	14.817
148	0.7329	11.2641
149	0.0997	2.8218
150	0.5652	10.9305
151	0	18.0992
152	0	3.6236
153	0.0231	12.8124
154	4.9943	8.5375
155	0.5829	8.6848
156	0.5753	6.7341
157	0	5.1796
158	0.0717	0.8079
159	0	12.0887
160	1.2044	2.4258
161	0.117	0.1249
162	0	9.0735
163	0	7.6304
164	0	7.8346
165	0.9316	7.5406
166	3.6705	7.878
167	0.0242	3.9029
168	0.2194	5.4608
169	5.8101	3.3366
170	2.5519	2.0885
171	0.3639	10.3257
172	0	9.4202
173	0.0204	16.7523
174	0	8.1465
175	0.6552	5.0321
176	3.1935	15.0325
177	3.2116	18.2003
178	0.4612	7.3052
179	0	9.8899
180	0	6.5707
181	0	21.9737
182	0.4849	28.6968
183	1.0984	29.5593
184	2.1374	22.1448
185	0	12.5604
186	0.0816	28.0209
187	0	21.3544
188	0	18.7635
189	0.1039	13.7131
190	0	3.704
191	0	15.3768
192	0	22.4897
193	0.3099	17.2443
194	0.1413	20.1287
195	0	6.5692
196	1.2423	1.9814
197	2.2361	9.3213
198	3.2008	13.1839
199	0	19.0352
200	0.0062	15.0727
201	1.3695	13.3195
202	0.1816	32.5065
203	0.9731	11.033
204	0.1067	8.1617
205	0.8126	5.2491
206	0.2659	13.775
207	0.0668	15.6305
208	0.1951	16.1257
209	1.9741	11.1226
210	1	16.4673
211	7.9827	13.9441
212	6.6513	15.449
213	2.6007	14.2422
214	1.8847	3.489
215	0.48	8.8311
216	1.0927	12.212
217	0.965	20.51
218	0.2218	27.1239
219	0.5684	20.3449
220	2.1355	21.275
221	7.3173	11.8693
222	3.6677	11.1346
223	6.4257	8.4663
224	2.4313	10.0126
225	0.9092	8.1595
226	0.5453	20.4154
227	0	18.0192
228	0.9864	15.1135
229	0.8074	12.0377
230	0.1334	21.9298
231	1.8292	21.9301
232	4.0855	25.0014
233	4.1784	20.4977
234	0.3444	19.614
235	1.1232	19.8547
236	0.1307	11.6947
237	1.6815	6.7937
238	4.2416	9.1899
239	0.7842	8.93
240	0	12.7041
241	0.0132	20.3828
242	0.272	36.9146
243	1.1986	34.8635
244	0.1044	27.2153
245	2.1576	23.1531
246	0.6443	20.8189
247	0.0037	25.9134
248	0.268	14.8007
249	0.6061	4.8368
250	3.1461	8.9251
251	0	17.9649
252	0	16.0312
253	0	22.7238
254	0	4.3256
255	0.8401	10.7089
256	0.3229	11.1235
257	0	6.4061
258	0.2129	3.2824
259	2.0596	11.3272
260	0.1119	6.4501
261	0.0218	0.9643
262	1.0929	5.0458
263	0	6.3507
264	1.4739	5.8556
265	0.1489	5.7682
266	3.4443	16.6431
267	4.9061	8.9541
268	2.6145	9.2382
269	0.1987	4.0395
270	0	6.7729
271	0	13.5897
272	0	10.6529
273	1.2917	5.0442
274	0.2972	10.4445
275	1.4592	4.0942
276	0.7584	13.997
277	0.532	10.6298
278	1.7474	7.6215
279	0	6.3707
280	0	29.7197
281	0	7.8896
282	1.1404	4.6464
283	0.349	8.1476
284	8.0329	3.7884
285	6.0677	4.5665
286	1.7674	1.8336
287	4.3317	5.6918
288	3.8367	8.1253
289	2.3831	6.5075
290	8.1148	6.5457
291	8.4024	6.8579
292	3.3747	10.6736
293	2.1538	13.5564
294	0.5816	34.1603
295	1.9713	7.529
296	2.0777	11.2288
297	8.154	7.1791
298	2.8549	4.0814
299	3.6607	11.1054
300	5.9442	2.303
301	6.3142	10.1294
302	13.0162	11.4012
303	6.3908	9.4867
304	7.547	0.7027
305	14.2635	4.9531
306	11.2021	0.4909
307	5.8031	2.2655
308	4.5051	2.9609
309	17.3221	0.9432
310	15.493	1.771
311	23.7481	2.1196
312	21.7113	2.9305
313	14.5555	3.7733
314	19.8915	1.0569
315	7.012	0.2602
316	9.3035	2.0228
317	9.5936	3.0118
318	11.0616	1.8286
319	16.7671	5.1392
320	8.3571	8.0002
321	3.2782	7.9232
322	4.325	8.6875
323	10.9612	8.5132
324	9.7082	12.0552
325	23.0315	16.3552
326	10.2351	14.7856
327	10.7356	9.4944
328	10.0652	10.6249
329	13.6973	22.2804
330	19.7357	25.9089
331	11.3368	24.0847
332	5.9034	20.6179
333	4.8193	17.5498
334	10.8913	17.1687
335	9.4944	20.7763
336	12.8479	22.3591
337	28.7313	16.0475
338	10.2144	22.5618
339	21.0291	34.8757
340	18.6277	14.0638
341	7.5788	1.4947
342	2.8588	8.7562
343	2.0106	23.7461
344	5.5969	9.037
345	5.6745	0.0014
346	14.4408	0
347	20.2033	5.2241
348	16.4264	1.1722
349	7.2615	3.3845
350	6.4345	3.1054
351	1.3976	0.0824
352	4.4585	0
353	20.2673	0
354	4.6545	1.8245
355	11.6949	1.3992
356	4.3713	0.226
357	4.493	0
358	8.9773	1.2472
359	4.9829	0
360	0.1036	0
361	1.0489	3.5925
362	2.7806	5.0605
363	2.0262	3.1857
364	1.8942	12.2801
365	0	19.0789
366	0	13.133
367	0.0035	30.7415
368	1.2186	11.9667
369	2.5421	25.6085
370	0.9704	24.1619
371	0	16.8839
372	0.5442	18.293
373	0.9514	12.8163
374	0.5549	26.9366
375	0	29.6791
376	1.7767	26.9154
377	0.8092	16.8617
378	0	6.396
379	1.0996	9.1255
380	1.2216	16.2954
381	3.946	24.2003
382	0.4179	1.8234
383	2.2108	3.4436
384	3.5559	7.3226
385	1.8556	3.603
386	0	3.254
387	0.0935	4.6855
388	0.1572	0.012
389	5.3598	0.013
390	2.0764	0
391	0	7.2217
392	0	6.2474
393	0.2176	0.7264
394	0.0285	1.5895
395	0	3.0175
396	0	3.8501
397	0	1.4826
398	0	13.5556
399	0	13.3718
400	0.0434	6.2283
401	1.7746	4.5114
402	0	5.667
403	0	18.104
404	0	21.7266
405	0	10.5098
406	0.3613	3.2902
407	0.1491	8.6199
408	0	5.2846
409	0	7.0178
410	0.1524	17.1298
411	1.6458	23.0583
412	0	11.9507
413	0	19.4114
414	0.1559	4.427
415	0.9642	6.7633
416	0.315	21.4929
417	0	18.0321
418	0	17.8474
419	0	13.8968
420	0.7893	20.0208
421	0.8555	18.1382
422	1.1125	10.1135
423	0.9684	6.1883
424	1.21	10.5649
425	3.9509	18.1106
426	0.5367	13.6777
427	0.6058	7.5262
428	0	6.2559
429	0	12.7567
430	0	5.9957
431	0.026	1.2127
432	0	14.1202
433	0	3.5113
434	1.4848	3.3112
435	0.1845	9.792
436	0	3.3218
437	0	3.3876
438	0	12.1195
439	0	2.2735
440	0	4.3726
441	1.3594	4.55
442	0.4572	1.3716
443	0	0
444	3.5204	0
445	0	0
446	0.7809	0.2177
447	0.1758	0.6426
448	0.4154	0.3349
449	0.1651	0.3934
450	1.1888	4.2978
451	0.0776	0.346
452	1.7449	2.3943
453	0	11.0871
454	0	0.7805
455	0	4.8743
456	0	1.3627
457	0.0314	0.6005
458	0	0.0835
459	0.1029	3.7548
460	0.9506	16.0518
461	0.3733	0.8138
462	2.0284	0
463	2.8501	9.0517
464	1.397	3.7433
465	6.6349	0.3929
466	3.4399	2.4928
467	1.2191	0.6346
468	0.347	0.0615
469	2.3575	2.1843
470	1.8439	7.5938
471	5.6184	16.14
472	7.4283	14.5701
473	1.0768	1.4768
474	2.3713	3.3021
475	6.1358	2.6602
476	2.0109	10.5291
477	12.8454	7.7785
478	4.987	15.9256
479	8.7904	7.7135
480	9.5649	2.2528
481	16.7622	4.0666
482	9.0618	10.7155
483	17.267	19.8068
484	9.3067	14.0198
485	6.5797	6.4418
486	12.0635	10.1241
487	15.4075	14.2346
488	19.3186	27.3893
489	1.3654	21.2456
490	18.5931	19.824
491	10.0956	22.3232
492	8.8219	19.2761
493	11.6491	35.0904
494	9.9595	29.361
495	19.3126	23.2693
496	9.0226	61.1341
497	25.7899	49.3521
498	30.9102	41.3685
499	20.2491	42.4403
500	17.3783	49.8352
501	13.658	33.2697
502	10.8412	25.6631
503	24.9695	12.4224
504	24.6596	15.4957
505	23.4686	10.1644
506	15.2367	4.6257
507	19.2539	6.0671
508	25.0984	4.1899
509	23.9193	10.1293
510	15.7385	11.7685
511	14.0677	2.4107
512	19.9623	1.2252
513	19.1857	0.3161
514	21.1446	6.3326
515	15.4629	2.6087
516	16.7909	0.434
517	18.4033	4.8647
518	16.3417	8.271
519	14.1313	2.1213
520	16.6977	2.7028
521	13.1217	2.4418
522	10.215	1.2654
523	17.1941	0.2538
524	20.4361	2.2377
525	38.1829	4.4896
526	6.8124	12.7849
527	3.4684	8.1558
528	6.6565	7.532
529	9.2297	4.5565
530	2.8298	2.7306
531	13.3029	1.0193
532	9.5559	7.724
533	1.141	1.3326
534	1.1039	10.5088
535	1.6183	0.8297
536	4.5899	0.8571
537	7.0196	0.1958
538	3.7466	1.5273
539	1.8105	0.0953
540	0.106	2.9955
541	0	1.2452
542	1.4017	0
543	0.0655	8.3567
544	0.2219	4.8438
545	0.4717	0.0186
546	0	0
547	1.03e-10	0

## Sheet: Figure 4
Figure 4B					Figure 4G					Figure 4H
Time (s)	Repeat 1	Repeat 2	Repeat 3		TIMP1 mRNA level					TIMP1 mRNA level
0	0.068	0.055	0.036		1	2.50455	0.670817	1.03105		1	2.81136	0.982043	1.17306
15	0.258	0.217	0.289		1	1.81023	0.794082	0.890997		1	2.30117	0.944587	1.06502
30	0.389	0.431	0.4		1	1.42207	0.961364	1.30172		1	1.31823	0.756814	0.893096
45	0.443	0.465	0.501
60	0.469	0.503	0.502		CCL2 mRNA level					CCL2 mRNA level
75	0.522	0.564	0.496		1	8.77244	0.714759	6.80239		1	16.8141	0.40224	5.61378
90	0.574	0.593	0.697		1	12.4925	0.418328	4.90707		1	22.9152	0.219486	4.26809
105	0.58	0.592	0.638		1	13.2289	1.00698	8.884		1	23.3475	0.407732	8.13804
120	0.594	0.61	0.685
					CXCL1 mRNA level					CXCL1 mRNA level
					1	4.61251	0.417825	1.09958		1	22.2532	0.0735187	3.10539
					1	3.02825	0.61189	2.0471		1	16.1527	0.0428194	3.34952
					1	6.18068	1.00504	2.90773		1	14.7511	0.123718	5.18514

## Sheet: Figure 5
Figure 5A					Figure 5B					Figure 5C					Figure 5D
CD31 staining					αSMA western blot					CD31 staining					αSMA western blot
Brd4fl/fl-Olive oil	Brd4ΔLSEC-Olive oil	Brd4fl/fl-CCl4	Brd4ΔLSEC-CCl4		Brd4fl/fl-Olive oil	Brd4ΔLSEC-Olive oil	Brd4fl/fl-CCl4	Brd4ΔLSEC-CCl4		Pmlfl/fl-Olive oil	PmlΔLSEC-Olive oil	Pmlfl/fl-CCl4	PmlΔLSEC-CCl4		Pmlfl/fl-Olive oil	PmlΔLSEC-Olive oil	Pmlfl/fl-CCl4	PmlΔLSEC-CCl4
0.86	0.82	1.9	1		0.172191	0.196148	1.2469	0.576741		0.86	0.81	2.73	2.01		0.581715	0.4274	5.12405	1.04129
0.9	0.96	1.55	0.91		0.225183	0.163737	0.893921	0.510331		0.78	1.06	2.86	1.72		0.718943	1.0561	6.21769	2.05396
1.06	0.6	2.4	0.75		0.253901	0.078293	0.73756	0.625582		1.04	1.23	2.23	1.55		1.03237	0.937478	5.73904	0.734323
0.63	1.22	1.82	1.39		0.193276	0.173696	0.933188	0.597082		0.58	0.5	2.32	2.2		1.11857	1.31856	4.22452	0.681166
0.78	1.05	2.21	1.45		0.302784	0.125471	0.819792	0.371408		1.34	0.68	2.09	1.43		1.26201	0.660457	4.70788	1.89298
0.51	0.68	3.22	1.92		0.168235	0.21968	0.478448	0.945265
0.75	0.72	1.75	1.56		0.311813	0.288478	0.856484	0.472416		fenestration/μm2
1.39	0.54	2.72	2.4		0.165046	0.183782	0.904162	0.811663		Pmlfl/fl-Olive oil	PmlΔLSEC-Olive oil	Pmlfl/fl-CCl4	PmlΔLSEC-CCl4		Collagen I western blot
	0.42	2.16	1.72				0.617179	0.708154		36.04	29.12	4.58	20.56		Pmlfl/fl-Olive oil	PmlΔLSEC-Olive oil	Pmlfl/fl-CCl4	PmlΔLSEC-CCl4
		1.69	1.83				0.971809	0.563629		37.8	28.8	5.4	14.84		1.2318	0.451403	4.43685	0.955439
										25.76	39.52	1.16	16.98		1.10247	0.842703	4.69387	1.34398
fenestration/μm2					Collagen I western blot										0.707395	1.25948	6.76612	0.707729
Brd4fl/fl-Olive oil	Brd4ΔLSEC-Olive oil	Brd4fl/fl-CCl4	Brd4ΔLSEC-CCl4		Brd4fl/fl-Olive oil	Brd4ΔLSEC-Olive oil	Brd4fl/fl-CCl4	Brd4ΔLSEC-CCl4		αSMA staining					1.42844	2.68103	3.21152	0.959002
28.08	22.44	8.16	21.47		0.189362	0.166115	0.661059	0.339249		Pmlfl/fl-Olive oil	PmlΔLSEC-Olive oil	Pmlfl/fl-CCl4	PmlΔLSEC-CCl4		0.900028	1.54638	5.03364	0.104061
30.16	26.04	6.48	23.32		0.289409	0.200319	0.660905	0.492381		1.26	0.55	8.75	3.8
33.6	30.62	3.72	16.88		0.031624	0.205683	0.524719	0.207915		3.37	0.14	5.66	7.43
					0.137338	0.078383	0.686857	0.510662		1.44	1.86	7.32	5.98
αSMA staining					0.05963	0.209919	0.554563	0.271273		0.56	2.12	8.46	4.86
Brd4fl/fl-Olive oil	Brd4ΔLSEC-Olive oil	Brd4fl/fl-CCl4	Brd4ΔLSEC-CCl4		0.058426	0.041037	0.365039	0.445003		0.49	0.28	10.08	5.32
0.05	0.06	0.8	0.56		0.11162	0.222494	0.86478	0.252074
0.04	0.01	1.12	0.64		0.179892	0.159077	0.401938	0.641863		Collagen I staining
0.04	0.06	0.8	0.38				0.746593	0.282644		Pmlfl/fl-Olive oil	PmlΔLSEC-Olive oil	Pmlfl/fl-CCl4	PmlΔLSEC-CCl4
0.1	0.02	1.2	0.4				0.490239	0.361456		0.41	0.97	14.64	6.14
0.01	0.01	0.56	0.55							1.63	1.01	13.66	3.45
0.05	0.07	0.93	0.29							0.68	1.66	11.65	12.56
0.13	0.11	1.32	0.21							1.5	0.53	10.75	9.62
0.18	0.15	1.04	0.56							0.34	3.42	11.54	6.79
	0.21	0.76	0.7
		0.98	0.62
			0.36
			0.42
Collagen I staining
Brd4fl/fl-Olive oil	Brd4ΔLSEC-Olive oil	Brd4fl/fl-CCl4	Brd4ΔLSEC-CCl4
1.71	0.69	12.16	3.85
1.71	1.64	7.14	1.97
6.49	1.62	6.7	1.53
1.61	0.95	6.2	1.7
0.66	0.74	7.68	3.96
1.92	1.27	3.8	1.6
1.05	1.28	3.56	1.65
0.72	0.46	7.04	2.51
	0.88	4.98	3.52
		4.65	2.9
			3.68
			2.32

## Sheet: Figure 6
Figure 6C					Figure 6K
Timp1 mRNA level					CD63- MoMFs	CD63+ MoMFs
	Brd4fl/fl-Olive oil	Brd4fl/fl-CCl4	Brd4ΔLSEC-CCl4		1	7.65409
LSEC	1	1.94722	1.51983		1	9.08028
	1	3.13235	0.97782		1	11.4771
	1	2.16966	1.45707
Macrophage	1	2.02526	1.28564
	1	1.63372	0.823799
	1	1.17018	0.694697
HSC	1	0.431965	0.999563
	1	0.324927	0.749363
	1	1.16097	0.251672
Hepatocyte	1	1.83865	1.11295
	1	0.486938	0.593111
	1	0.965938	0.76732

## Sheet: Figure 7
Figure 7C								Figure 7D				Figure 7E				Figure 7F					Figure 7G					Figure 7H
No. of CD63+ macrophages								Percentage of CD63+ MoMF				Percentage of CD63+ MoMF				αSMA western blot					CD63+ F4/80 staining					Percentage of CD63+ MoMF
Time (Minute)	Brd4fl/fl-Olive oil		Brd4fl/fl-CCl4		Brd4ΔLSEC-CCl4			Brd4fl/fl-Olive oil	Brd4fl/fl-CCl4	Brd4ΔLSEC-CCl4		Pmlfl/fl-Olive oil	Pmlfl/fl-CCl4	PmlΔLSEC-CCl4		AAV-ENT-Olive oil	AAV-Timp1-Olive oil	AAV-ENT-CCl4	AAV-Timp1-CCl4		AAV-ENT-Olive oil	AAV-Timp1-Olive oil	AAV-ENT-CCl4	AAV-Timp1-CCl4		AAV-ENT-Olive oil	AAV-ENT-CCl4	AAV-Timp1-CCl4
0	3	2	13	22	4	7		0.68	29.52	3.75		0.95	17.8	8.72		0.257467	2.57045	13.4735	9.24806		0.35	0.81	7.94	3.9		6.26	16.7	5.51
10	3	2	17	23	6	8		2.13	24.81	8.94		6.18	22.12	11.84		0.828356	2.13469	11.1964	7.43005		0.76	0	3.66	3.62		2.09	15.58	9.72
20	2	2	21	22	6	8		4.68	22.14	10.52		3.54	19.33	4.76		1.81311	4.97904	12.8059	8.08239		0.5	0.52	6.39	2.17		1.35	22.8	6.71
30	1	1	24	20	9	6										0.582816	10.3819	14.4308	11.8557		0	0.38	5.65	4.85
40	1	1	26	19	6	7										0.824932	9.2852	13.5088	9.52597		0.41	0	4.02	2.96
50	2	1	22	18	6	7										1.69332	5.11386	10.7694	6.02166		0.45	0.22	8.25	6.41
60	2	0	16	15	5	4
																Collagen I western blot					αSMA staining
No. of macrophages near CD166+ LSECs																AAV-ENT-Olive oil	AAV-Timp1-Olive oil	AAV-ENT-CCl4	AAV-Timp1-CCl4		AAV-ENT-Olive oil	AAV-Timp1-Olive oil	AAV-ENT-CCl4	AAV-Timp1-CCl4
Time (Minute)	Brd4fl/fl-Olive oil		Brd4fl/fl-CCl4		Brd4ΔLSEC-CCl4											1.19839	0.646637	1.44108	1.10687		0.897	0.497	7.664	4.334
0	2	3	15	10	1	5										0.765885	1.02413	1.60882	0.677117		0.313	0.355	10.849	5.889
10	2	4	17	11	3	6										1.03158	0.617051	1.37172	0.729773		0.505	0.236	6.945	3.904
20	3	4	12	8	4	6										1.00499	0.701273	1.94267	1.41857		0.655	0.412	10.553	5.508
30	3	5	12	7	3	4										0.706377	1.23402	2.19307	1.29258		0.282	0.238	9.205	4.403
40	2	2	14	9	5	6										0.70766	1.19532	1.65286	1.09872		0.223	0.478	7.822	2.52
50	2	2	13	9	3	5
60	1	2	11	8	3	7															Collagen I staining
																					AAV-ENT-Olive oil	AAV-Timp1-Olive oil	AAV-ENT-CCl4	AAV-Timp1-CCl4
																					0.207	0.414	3.389	1.872
																					0.479	0.351	5.372	1.746
																					0.699	0.479	5.459	2.192
																					0.502	0.217	3.438	1.741
																					0.565	0.577	3.809	0.689
																					0.55	0.307	2.889	1.594

## Sheet: Figure 8
Figure 8B				Figure 8C				Figure 8E					Figure 8F
CD31 staining				αSMA western blot				CD31 staining					αSMA western blot
Olive oil	CCl4	iBET151		Olive oil	CCl4	iBET151		AAV-sgNC-Olive oil	AAV-sgPmlSE-Olive oil	AAV-sgNC-CCl4	AAV-sgPmlSE-CCl4		AAV-sgNC-Olive oil	AAV-sgPmlSE-Olive oil	AAV-sgNC-CCl4	AAV-sgPmlSE-CCl4
0.61	2.12	1.3		0.0411409	1.37693	0.630386		0.85	1.16	1.57	1.35		1.00001	1.13223	15.4349	10.763
1.03	1.98	1.42		0.137181	1.25977	1.21145		1.18	1.25	1.78	0.94		1.65138	1.40949	15.4287	6.04606
0.52	1.86	1.24		0.0842323	1.18632	0.671077		0.68	0.8	1.92	1.2		2.30773	3.25346	15.6362	6.05144
0.76	1.79	1.83		0.017435	0.617555	0.904871		0.62	1.02	2.07	1.48		1.05206	0.483329	8.21389	5.24682
1.12	1.76	1.38		0.0405916	1.53516	0.745124		0.87	0.48	1.66	1.2		1.19925	0.718154	9.7862	3.7572
0.85	1.63	1.72		0.343324	0.940362	0.586349				1.39	1.65				9.55424	3.98338
	1.48	1.34			1.13061	0.796969
	1.85	1.01			0.573146	0.678584		CD63 F4/80 staining					Collagen I western blot
		1.37			0.964984	0.563038		AAV-sgNC-Olive oil	AAV-sgPmlSE-Olive oil	AAV-sgNC-CCl4	AAV-sgPmlSE-CCl4		AAV-sgNC-Olive oil	AAV-sgPmlSE-Olive oil	AAV-sgNC-CCl4	AAV-sgPmlSE-CCl4
								1.09	0.8	10.34	6.48		1	0.663723	8.12601	6.95365
CD63+ F4/80 staining				Collagen I western blot				0.54	0.46	7.78	4.31		0.990129	0.995013	8.71675	5.04785
Olive oil	CCl4	iBET151		Olive oil	CCl4	iBET151		1.12	0.92	8.7	7.98		0.996452	1.10949	8.76121	4.39165
0.17	7.73	1.4		0.329025	0.847289	0.764822		0.65	2.26	6.51	5.42		1.08572	0.974466	6.62972	5.0633
0.32	3.27	2.58		0.378017	0.989547	0.334115		1.01	1.07	10.24	5.14		1.42032	1.24022	9.53202	3.62213
0.65	9.52	3.1		0.245443	1.07698	0.558817				7.6	4.86				7.01141	2.65906
0.15	5.63	0.87		0.201214	0.808315	0.320208
0.05	4.96	4.13		0.309417	0.430003	0.441978		αSMA staining
0.26	5.44	2.02		0.201579	0.935499	0.588237		AAV-sgNC-Olive oil	AAV-sgPmlSE-Olive oil	AAV-sgNC-CCl4	AAV-sgPmlSE-CCl4
	6.59	1.88			0.682218	0.686844		0.1	0.41	15.04	7.37
	4.96	2.66			0.3881	0.566303		0.21	0.17	9.29	4.61
	5.3	1.54				0.596788		0.06	0.14	10.25	5.5
	6.42	3.01						0.14	0.29	8.44	8.2
								0.05	0.38	10.24	6.22
αSMA staining										9.28	7.09
Olive oil	CCl4	iBET151
0.16	0.94	0.92						Collagen I staining
0.08	1.43	0.74						AAV-sgNC-Olive oil	AAV-sgPmlSE-Olive oil	AAV-sgNC-CCl4	AAV-sgPmlSE-CCl4
0.14	0.84	0.87						1.29	1.6	7.26	6.75
0.35	2.59	0.86						1.8	1.04	12.26	3.66
0.26	1.8	0.79						2.05	1.21	10.36	6.2
0.42	2.81	0.66						2.33	0.83	6.86	5.93
	2.84	0.94						1.42	1.4	9.65	6.01
	2.63	1.1								11.81	8.24
	2.16	0.75
Collagen I staining
Olive oil	CCl4	iBET151
2.18	6.26	2.12
2.89	4.88	2.63
1.9	5.54	4.05
1.91	9.8	2.31
1.11	5.23	2.31
1.97	7.66	5.82
	10.7	2.81
	3.76	2.61
	8.24	0.88

## Sheet: Figure S2
Figure S2B						Figure S2F
BRD4 mRNA level						Human liver BRD4
1	0.876362	1.0707	0.958494	1.37875		Healthy	Cirrhotic
1	0.753396	0.67843	0.680869	1.43713		0.291667	1.4
1	1.02061	1.10659	1.13355	1.8781		0.298507	0.926829
						0.422535	1.37257
						0.330357	0.691057
						0.455357	1.1157
						0.485714	2.43333
						Mouse liver BRD4
						Olive oil	CCl4
						0.908108	1.00714
						0.366013	0.686567
						0.575	1.06667
						0.482014	0.693548
						0.586466	1.15054
						0.581967	1.52885

## Sheet: Figure S4
Figure S4D						Figure S4F
PML mRNA level						STOML1 mRNA level
Vehicle	IFNγ	LPS	TGFβ	TNFα		non-targeting	sg1_1	sg1_2	sg2_1	sg2_2	sg3_1	sg3_2	sg4_1	sg4_2
1	1.94915	1.15917	1.2536	3.14631		1	0.85304	0.88519	0.74631	0.95533	0.84048	0.86693	1.09046	1.09605
1	1.64655	0.903561	0.977353	3.42103		1	2.93014	0.94283	1.14665	0.94023	0.95627	2.32521	2.25691	1.99208
1	2.19112	1.35202	1.57604	4.24384		1	1.26999	0.96593	1.29508	0.73402	0.93117	0.51071	1.15661	0.95292
						GOLGA6A mRNA level
						non-targeting	sg1_1	sg1_2	sg2_1	sg2_2	sg3_1	sg3_2	sg4_1	sg4_2
						1	1.47995	0.67464	0.99244	0.6771	0.6171	0.48933	0.84821	1.017
						1	2.71404	0.7994	0.94721	0.86881	0.85105	1.64305	1.7592	1.81933
						1	1.3301	1.18037	1.30789	1.19036	1.11166	2.64339	2.49639	2.24192

[truncated: 13 more sheets: Figure S6, Figure S7, Figure S8, Figure S9, Figure S10, Figure S11, Figure S12, Figure S14, Figure S15, Figure S19, Figure S20, Figure S21, Figure S22]
